# Supplementary material for: Reconstructing skeletal homeostasis through allogeneic hematopoietic stem cell transplantation in myelofibrosis
Source: Nat Commun. 2025 Jan 20;16:741. doi: 10.1038/s41467-025-55915-w (PMC11747566; doi:10.1038/s41467-025-55915-w)
Supplement: Supplementary file 4 — Source Data [file 41467_2025_55915_MOESM4_ESM.xlsx]

## Sheet: Fig. 1
1b - Spinal aBMD (g/cm2)					1c - Femoral aBMD (g/cm2)					1d - Spinal T-score					1e - Femoral T-score
Pre	Post	Ctrl	Pre →	Post	Pre	Post	Ctrl	Pre →	Post	Pre	Post	Ctrl	Pre →	Post	Pre	Post	Ctrl	Pre →	Post
1.515	0.972	1.047	1.6	1.423	1.027	0.988	0.905	1.463	1.121	2.5	-1.7	-1.4	2.9	1.7	-0.5	-0.1	-1.4	2.9	0.2
1.201	1.148	1.164	1.313	1.178	0.96	0.898	1.122	1.297	1.096	-0.2	-0.6	-0.5	0.4	-0.3	-1	-1.5	0.2	1.6	0
1.002	1.425	1.354	1.414	1.112	0.891	1.061	1.01	1.112	0.77	-1.5	2	1.1	1.8	-0.6	-0.9	0.5	-0.6	0.9	-1.9
1.452	1.34	1.241	1.241	1.259	1.165	1.465	0.865	1.536	1.091	1.9	1.3	0.2	0.3	0.3	0.6	3.9	-1.7	3.4	0
1.31	1.446	1.111	1.094	0.972	1.01	1.171	1.056	1.081	0.988	0.9	1.9	-0.9	-0.7	-1.7	0.1	0.6	-0.3	0.7	-0.1
1.364	1.247	1.157	1.367	1.288	1.298	1.201	0.991	1.585	1.327	1.4	0.2	-0.5	1.2	0.6	2.5	0.9	-0.8	3.8	1.8
1.481	1.777	1.086	1.343	1.425	1.244	1.515	0.979	1.118	1.061	2.2	4.6	-1.1	1.4	2	1.2	3.3	-0.9	1	0.5
1.876	1.064	1.666	1.601	1.56	1.649	0.91	1.132	0.88	0.767	5.5	-1	3.7	3.5	3.2	4.3	-0.8	0.3	-1	-1.9
1.275	1.719	1.357	1.002	0.874	0.819	1.569	0.914	0.891	0.706	0.8	4.3	1.1	-1.5	-2.6	-1.5	3.7	-1.4	-0.9	-2.4
1.381	1.059	1.134	1.496	1.34	1.317	0.812	0.975	1.651	1.465	1.7	-1.3	-0.7	2.6	1.3	2.6	-2.1	-0.9	5.4	3.9
1.117	1.19	1.326	1.563	1.388	0.953	1.018	1.008	1.499	1.297	-0.5	-0.2	0.9	3.2	1.7	-0.4	-0.6	-0.6	4.2	2.5
1.307	1.166	1.416	1.515	1.434	1.39	0.995	1.111	1.027	0.817	0.7	-0.5	1.6	2.5	1.8	2.3	-0.7	0.2	-0.5	-2.1
1.601	1.176	1.085	1.75	1.719	0.88	1.016	0.921	1.616	1.569	3.5	-0.2	-1.1	4.4	4.3	-1	0.1	-1.3	4	3.7
1.575	1.423	1.467	1.107	1.19	1.044	1.121	1.244	1.099	1.018	2.7	1.7	2.1	-0.9	-0.2	-0.4	0.2	1.2	0.1	-0.6
1.212	1.416	1.253			1.072	1.111	1.061			0.3	1.6	0.3			0.6	0.2	-0.2
1.288	1.178	1.223			1.292	1.096	0.966			0.9	-0.3	0			2.4	0	-1
1.207	1.112	1.102			0.97	0.77	0.922			0.2	-0.6	-1			-0.3	-1.9	-1.3
1.335	1.259	1.388			0.836	1.091	0.967			0.8	0.3	1.4			-2	0	-0.9
1.459	1.113	1.509			1.543	0.729	1.185			2.1	-0.9	2.2			4.5	-2.8	0.7
1.6	1.288	1.144			1.463	1.327	1.037			2.9	0.6	-0.7			2.9	1.8	-0.4
1.712	1.56	1.504			1.631	0.767	1.176			3.8	3.2	2.4			4.2	-1.9	0.7
1.697	1.488	1.186			1.693	1.028	1.085			3.7	2	-0.3			4.6	-0.5	0
1.399	0.874	1.292			1.182	0.706	1.137			1.8	-2.6	0.6			1.5	-2.4	0.4
1.065	1.388	1.223			1.115	1.297	1.107			-1	1.7	0			1	2.5	0.1
1.237	1.428	1.205			1.048	0.895	1.014			0.1	1.7	-0.1			-0.3	-1.5	-0.6
1.313	1.432	1.247			1.297	1.011	0.985			0.4	1.8	0.2			1.6	-0.6	-0.8
1.064	1.434	1.266			1.049	0.817	1.061			-1	1.8	0.4			0.4	-2.1	-0.2
1.262	1.167	1.198			1.018	1.216	1.107			0.5	-0.4	-0.2			0.1	1	0.1
1.414	1.794	1.218			1.112	1.146	0.98			1.8	4.8	0			0.9	0.4	-0.8
1.073	1.408	1.239			0.933	0.99	1.003			-1	1.6	0.2			-0.6	-0.8	-0.7
1.8		1.198			1.425		1.11			4.6		-0.2			2.6		0.2
1.227		1.239			0.908		1.251			0.1		0			-1.4		1.2
1.502		1.065			1.549		0.933			2.7		-1			4.6		-0.6
1.241		1.048			1.536		0.811			0.3		-1.1			3.4		-1.6
1.014		1.06			1.045		0.888			-1.4		-1			0.4		-0.9
1.29		1.111			1.279		0.952			0.6		-0.6			1.5		-0.4
1.461		1.366			0.95		1.016			1.8		1.6			-1.1		0.1
1.876		1.05			1.349		0.794			5.8		-1.1			2.9		-1.7
1.495		1.358			1.527		1.015			2.3		1.5			3.4		0.1
1.094		1.155			1.081		0.955			-0.7		-0.2			0.7		-0.4
1.367		1.244			1.585		1.009			1.2		0.5			3.8		0.1
1.565		1.027			1.446		0.81			2.9		-1.3			2.7		-1.6
1.343		1.005			1.118		0.854			1.4		-1.5			1		-1.2
1.662		0.982			1.392		0.881			3.7		-1.6			2.3		-1
1.143		1.079			1.039		0.918			-0.6		-0.8			-0.4		-0.7
1.093		1.154			1.097		0.999			-0.7		-0.2			0.8		0
1.411		1.122			1.064		0.892			1.9		-0.5			0.5		-0.9
1.422		1.004			1.692		0.818			2		-1.5			5.8		-1.5
1.48		1.456			0.93		1.055			2.3		2.3			-0.6		0.5
1.403		0.994			1.356		0.775			1.9		-1.5			3		-1.9
1.496		1.278			1.651		0.791			2.6		0.8			5.4		-1.7
1.282		1.138			1.004		0.906			0.9		-0.4			0		-0.8
1.563		0.932			1.499		0.76			3.2		-2.1			4.2		-2
1.597		1.418			1.604		1.165			3.1		2			4		1.4
1.097		1.118			1.318		0.83			-1		-0.5			1.8		-1.4
1.284		1.081			1.3		0.756			0.9		-0.8			2.5		-2
1.138		1.061			1.343		0.863			-0.7		-1			1.9		-1.1
0.969		1.141			1.034		0.86			-2.1		-0.3			-0.4		-1.2
1.159		1.157			1.092		0.865			-0.2		-0.2			0.8		-1.1
1.706		1.195			1.499		0.881			4		0.1			3.1		-1
1.75		1.077			1.616		0.966			4.4		-0.9			4		-0.3
1.702		1.126			1.131		0.868			4.3		-0.5			1.1		-1.1
1.107		1.396			1.099		1.073			-0.9		1.8			0.1		0.6
0.985		1.089			0.934		0.84			-1.6		-0.8			-0.6		-1.3
1.297		1.15			1.151		0.91			0.8		-0.2			0.5		-0.7
1.395		1.006			0.969		0.879			1.5		-1.5			-0.9		-1

## Sheet: Fig. 2
2b - Radial Tt.vBMD (mg HA/cm3)					2c - Tibial Tt.vBMD (mg HA/cm3)					2d - Radial BV/TV (%)					2e - Tibial BV/TV (%)					2f - Radial Ct.Th (mm)					2g - Tibial Ct.Th (mm)
Pre	Post	Ctrl	Pre →	Post	Pre	Post	Ctrl	Pre →	Post	Pre	Post	Ctrl	Pre →	Post	Pre	Post	Ctrl	Pre →	Post	Pre	Post	Ctrl	Pre →	Post	Pre	Post	Ctrl	Pre →	Post
297.8	302.6	371	338	340.2	251.9	204.5	276.7	311.5	301.3	8.4	13.5	15.6	14.5	14.6	10.6	11.3	14	17.6	17.3	0.75	0.83	0.88	0.87	0.88	0.88	0.7	1.04	1.13	1.09
285.2	277.1	242	275.1	266	228.3	283	253	218.8	209.5	9.1	14.8	12.9	7.7	7.4	12.7	16	16.7	9.3	9	0.84	0.55	0.51	0.82	0.79	0.68	0.82	0.71	0.9	0.86
338	340.2	390.4	406.7	399.3	311.5	301.3	362.1	406	396.8	14.5	14.6	19.2	19.6	19.4	17.6	17.3	15.4	21.9	21.8	0.87	0.88	0.87	1.13	1.09	1.13	1.09	1.44	1.7	1.6
399	297.9	332.5	292.9	290.7	385.7	317.3	297.9	307	300.2	19.4	14.1	16.8	14.2	14	17.7	17.9	16.9	18	17.9	1.08	0.75	0.73	0.72	0.71	1.62	1.36	1.04	1.03	1
403.1	422.5	349.7	266.2	232.1	397.6	354	290.4	283	248.6	25.6	21.4	15.9	13.4	11.3	25	19.6	16.2	16.6	14.6	0.79	0.93	0.83	0.52	0.45	1.51	1.18	0.96	0.82	0.69
202.5	266	231.8	229.8	215.3	167.2	209.5	296.6	224.2	228.7	8.2	7.4	12.1	13.2	12.2	9.3	9	17.7	8.4	8.4	0.44	0.79	0.52	0.39	0.36	0.48	0.86	1.01	1	1.01
303.1	399.3	304.9	198.6	204.9	308.6	396.8	268	299.9	301.1	18.1	19.4	13.5	6.3	6.6	20.8	21.8	14.4	15.9	16.1	0.46	1.09	0.72	0.56	0.58	0.69	1.6	1.01	1.06	1.05
365.8	200.7	328.4	268.9	274.4	342.5	253.3	286.4	311.3	323.7	14.1	12	10.9	12.6	12.7	18.2	16.3	14.7	14.4	15.5	0.94	0.29	1.02	0.55	0.56	1.24	0.69	1.15	1.18	1.2
304.3	296.5	350.6	334.5	383.1	274.1	242.1	385.5	318.9	282.1	13.5	9.8	19.2	14.6	16.1	13.3	9.1	20.6	19.9	16.6	0.63	0.73	0.7	0.78	0.93	1.04	1.06	1.56	1.02	0.97
351	171.5	297.9	248.9	225.1	209.7	203.8	317.3			9.9	11.7	14.1	15.5	13.9	10.6	13.3	17.9			0.8	0.13	0.75	0.42	0.35	0.65	0.47	1.36
354.4	290.7	336.2			242	300.2	313.3			12.5	14	14.3			11.5	17.9	16			0.86	0.71	0.9			0.89	1	1.27
275.1	232.1	285.1			218.8	248.6	272.2			7.7	11.3	15.7			9.3	14.6	17			0.82	0.45	0.62			0.9	0.69	0.82
212.8	215.3	344.2			196.1	277.5	315.6			5	12.2	19.5			8.4	15.9	18.3			0.6	0.36	0.65			0.82	0.96	1.03
304.3	281.4	218.3			330	228.7	294.7			14.4	14.2	14.2			14.6	8.4	16.2			0.78	0.67	0.28			1.52	1.01	1.16
357.2	204.9	233.1			252.9	301.1	269.4			11.3	6.6	12.3			12.6	16.1	14.4			1.06	0.58	0.43			0.99	1.05	0.94
212.2	274.4	339.9			214.5	323.7	303.9			10.9	12.7	15.6			12.4	15.5	13.4			0.39	0.56	0.79			0.63	1.2	1.37
272.8	383.1	263			288.8	282.1	255.1			12.9	16.1	11.4			16.2	18.6	12.3			0.69	0.93	0.63			1.12	0.77	1.06
406.7	292.5	350.8			406	355.3	334.3			19.6	14.8	18.6			21.9	22	21.2			1.13	0.66	0.77			1.7	1.16	1
357.8	411.4	471.8			385.2	300.3	390.7			19.4	23.3	21.1			20.3	17.1	17.9			0.76	0.91	1.21			1.42	1.07	1.67
402.2	355.7	362.1			306.9	378.6	301.1			13.6	13.7	16.4			13.8	20	18.3			1.02	0.97	1			1.11	1.5	1.1
431.6	446.9	339.1			427.3	310.2	303.3			21.6	20.8	17.9			22.1	15.2	17.5			1.1	1.19	0.78			1.79	1.03	1.07
301.3	316	380.5			252.2	282.1	296.5			10.8	10.7	19.3			11.1	16.6	14			0.83	0.76	1			0.99	0.97	1.27
279.1	225.1	230.1			187.3	257.5	292.4			10.8	13.9	13.1			10	14.9	16.3			0.75	0.35	0.46			0.66	0.83	1.17
444.3	247.6	351			323.7		312.8			21.7	10.3	14			20.8		14.9			1.33	0.61	0.91			0.99		1.25
292.9		349.4			307		305.8			14.2		16.8			18		14.9			0.72		0.87			1.03		1.29
313.8		251.9			287.5		244.2			14.1		13.1			14.2		15.5			0.78		0.53			1.16		0.71
266.2		335.1			283		308.9			13.4		14.6			16.6		16.6			0.52		0.93			0.82		1.12
300.4		296			236.4		314.9			9.8		18.2			10.1		15.3			0.69		0.5			0.91		1.43
257.6		224.9			254		212.8			16.4		8			13.4		7			0.4		0.54			0.96		0.99
389.7		345.4			374.1		278.2			17.3		12.5			18.5		12.7			0.94		0.82			1.49		0.96
257.4		252.5			277.6		232.5			14.1		10			16		11.5			0.46		0.63			0.82		0.88
344.9		287.1			356.3		276.9			17.8		15.5			19.4		13.3			0.76		0.53			1.24		1.08
406.2		330.3			393.6		271.5			13.3		12.5			15.2		12.8			0.91		0.73			1.43		0.92
305.8		393.8			314.9		340.7			16.5		17.6			16.1		14			0.65		0.89			1.25		1.35
293.1		349.3			264.7		296.3			10.4		15.6			9.5		12.6			0.75		0.87			1.14		1.28
396.7		199.3			390.7		168.8			20.3		6.6			24.5		8.7			0.89		0.52			1.38		0.55
250.6		358.1			170.5		315.6			7.3		10.5			7.6		12.7			0.72		0.98			0.69		1.27
370		276.1			246.5		256.6			10.4		13			9.9		13.2			0.95		0.56			1.05		0.87
229.8		270.1			178.9		215.1			13.2		8.8			11.1		10.4			0.39		0.73			0.42		0.81
264.2		412.3			165.4		257.4			13.4		15.7			11		10.5			0.53		0.91			0.3		1.12
166		270.8			218.3		195.4			8.7		10.5			14		8.7			0.26		0.68			0.59		0.81
320.3		270.5			239.6		253.4			10.4		11.5			9.5		13			0.8		0.55			1.08		0.86
198.6		311.7			224.2		287			6.3		12.5			8.4		14.5			0.56		0.8			1		1.2
268.9		304.1			299.9		242			12.6		14.4			15.9		11.4			0.55		0.63			1.06		0.83
216.7		322.6			202.5		236.6			9.5		16.5			8.3		12.9			0.48		0.65			0.81		0.73
214.9		178.6			234.6		193			11.5		5.4			13.9		7.7			0.4		0.47			0.77		0.84
291.4		324.6			287		317.4			16.3		16.7			13.2		19.2			0.6		0.73			1.36		1
334.5		256.1			311.3		228.3			14.6		9.8			14.4		10.9			0.78		0.65			1.18		0.88
398.5		365.8			356.3		283.9			19.8		14.2			20.7		13.4			0.91		0.81			1.19		1.1
438.3		229.8			298.6		235			15.6		10.6			14.5		13			1.31		0.46			1.26		0.77
252.1		342.7			284.9		266.2			11.3		8.6			17.1		9			0.58		0.99			0.86		1.21
274.5		301.8			249.8		321.6			9.8		12.5			9.1		13.3			0.79		0.71			1.21		1.4
256.5		253.8			264		275.6			12.4		9.5			12.7		15.3			0.59		0.56			1.16		0.84
329		208.3			328.4		236.6			16.8		10.3			18.7		12.7			0.83		0.41			1.19		0.83
248.9		351.5			318.9		294			15.5		15.5			19.9		13.1			0.42		0.91			1.02		1.15
334.9		263.8			325.5		244.5			16.2		12.1			20.1		12.1			0.72		0.56			0.89		0.96
225.5		195.7			239.3		238.7			10.7		8.3			12.5		11.2			0.48		0.44			0.88		0.98

## Sheet: Fig. 3
3d - Fb.Ar/Ma.Ar (%)			3e - Ad.Ar/Ma.Ar (%)			3f - OV/BV (%)			3g - Osteomalacia			3h - BV/TV (%)			3i - Md.V/TV (%)			3j - Tb.N (1/mm)			3k - Tb.Th (µm)
Pre	Post	Ctrl	Pre	Post	Ctrl	Pre	Post	Ctrl	Pre	Post	Ctrl	Pre	Post	Ctrl	Pre	Post	Ctrl	Pre	Post	Ctrl	Pre	Post	Ctrl
27.9	1.8	0	57.7	54.6	53.2	1.63	1.45	0.89	1	1	1	46.6	13.4	23	45.8306	13.2057	22.7953	1.94	1.22	1.28	255.71	109.4	185.65
29.2	4.6	1.4	69.5	59.8	27.8	2.8	4.84	0.11	1	1	1	18.9	16.4	28	18.4	15.5967	27.9692	0.95	1.08	1.16	200.16	151.7	248.83
89.1	2.1	4.3	7.5	44.3	68.3	6.28	0.75	0.47	1	0	1	51.1	15.4	20	47.8628	15.3143	19.906	4.92	1.14	1.39	103.84	135.15	148.08
95.9	2.6	0	4.1	79	66.8	21.36	1.39	1.01	1	0	1	48	7.3	17	37.7629	7.1492	16.8283	4.13	0.69	0.96	116.25	103.9	214.13
77	3.4	0	11.6	86.3	39.4	18.23	4.5	2.26	1	0	1	34	19.3	19	27.7936	18.4029	18.5706	3.28	1.55	1.39	103.49	124.3	148.7
88.6	16.5	0	11.4	74.1	25.9	11.28	0.1	0.62	1	0	0	27.1	7.9	11	23.9988	7.8721	10.9318	4.02	0.83	0.93	67.19	94.86	126.25
80.1	1.9	2	19.9	45.6	42.5	4.51	0.2	0.5	1	0	0	41.3	9.2	17.5	39.466	9.1816	17.4125	2.72	0.91	1.59	151.75	138.79	116.42
86.3	6.8	3.9	13.7	79.5	49.4	2.14	0.88	2.23	1	0	0	56.3	20.8	18.2	55.0756	20.607	17.7941	2.04	1.65	1.39	275.58	126.31	133.47
87.9	0.6	0	4.1	87.6	58.5	1.07	0.18	0.64	1	0	0	22.1	12.1	25	21.8833	12.0583	24.84	1.07	1.36	1.15	207.59	88.32	220.91
30.2	0.8	0	41.9	94.8	39	0.44	0.57	0.65	1	0	0	42.7	16.3	12.1	42.4623	16.227	12.0214	2.28	0.97	0.86	187.05	167.73	142.3
91.1	0	0	3.5	53.6	33.2	0.08	0.92	0.04	0	0	0	32.6	23.1	18.6	32.5939	22.8875	18.5926	1.32	2.56	1.02	246.5	89.68	181.93
95.4	1.7	0.4	4.6	31.6	32.1	14.92	1.13	0.23	0	0	0	24.5	12.7	23.5	20.8531	12.596	23.446	2.23	0.93	1.66	110.06	136.38	141.66
44.8	2.8	0	37.2	44.4	64.5	0.18	0	1.55	0	0	0	16.6	28.4	15.5	16.5801	28.44	15.2598	1.21	2.57	1.34	136.67	110.83	115.55
82.9	2.4	0	5.2	43.9	54.1	0.44	1.35	0.94	0	0	0	37.1	15.7	14.5	36.887	15.5078	14.3637	2.13	0.81	1.22	173.85	195.9	119.48
85.6	4.7	0.2	9.8	43.5	36	3.36	1.13	0.51	0	0	0	49.2	11.1	21	47.5082	10.9746	20.8929	3.51	1.19	0.81	140.45	93.3	263.46
69.1	14	0	19.5	63	53.8	0.67	0.92	1.26	0	0	0	67.8	34.1	20	67.3259	33.8259	19.748	1.78	1.08	1.17	353.47	315.61	180.9
27.5	21.6	0	61.1	23.2	56.8	0.09	1.98	1.11	0	0	0	12.6	21.2	21	12.5587	20.741	20.7669	0.97	1.3	0.99	130.04	162.31	211.65
86.3	5.8	0	6.3	61	31.4	1.6	0.26	2.49	0	0	0	32.4	7.5	27	31.8324	7.4905	26.3277	1.39	1.07	1.56	232.27	70.26	181.98
50	12.2	1.1	18.5	22.9	64	7.21	0.97	3.52	0	0	0	15.5	30.9	22	14.401	30.6201	21.2256	0.81	2.5	1.18	191.41	123.51	191.38
94.6	2.6	2.7	2.3	13	28.4	0.38	0.63	2.77	0	0	0	40.1	6.2	25	39.9377	6.1908	24.3075	2.23	0.88	1.66	180.07	71.62	155.72

## Sheet: Fig. 4
4b - Frequency (%)				4c - CaMean (wt%)			4d - CaWidth (wt%)			4e - CaLow (%)			4f - CaHigh (%)			4g - N.Ot.Lc/B.Ar (1/mm2)			4h - Ot.Lc.Ar (µm2)
wt%	Pre	Post	Ctrl	Pre	Post	Ctrl	Pre	Post	Ctrl	Pre	Post	Ctrl	Pre	Post	Ctrl	Pre	Post	Ctrl	Pre	Post	Ctrl
8.8	0.060234	0.044132	0.025685	22.4583	23.8245	25.4019	3.9474	3.05187	2.90868	20.2654	6.68589	3.6906	1.41514	2.27731	7.79715	187.026	295.127	151.159	30.9077	33.3152	30.2515
8.96	0.06121	0.045138	0.025708	22.6953	21.5865	25.366	4.27287	3.62549	2.89331	20.0316	24.5606	3.4806	3.40481	0.757613	8.11321	251.987	205.473	193.225	28.9514	30.9848	27.0652
9.12	0.062456	0.045349	0.026147	23.4418	25.0665	24.7662	3.36303	2.95319	2.85575	10.9834	4.0273	4.02652	2.10155	5.49136	4.55533	261.964	169.202	202.037	34.5366	22.2184	32.7298
9.28	0.062674	0.045793	0.025568	22.3291	24.473	24.8887	3.70329	3.5256	2.61596	18.5558	7.0306	2.91305	1.26885	8.09645	3.39427	237.251	224.453	153.405	31.1984	33.1454	27.2453
9.44	0.064601	0.046807	0.026044	24.7602	23.3356	24.2829	3.16928	3.19628	3.06196	5.1758	9.46218	6.04696	5.32136	1.47274	2.8135	269.121	173.592	175.902	33.7909	30.3214	28.3589
9.6	0.065754	0.047211	0.026305	17.9477	23.0474	24.7058	3.7298	3.87403	2.99731	64.6924	15.3544	5.25137	0.23079	3.36836	3.9048	186.526	187.397	117.816	30.7607	28.0178	33.9876
9.76	0.066752	0.048458	0.026154	23.1798	23.8742	23.9093	3.75718	3.57572	2.89596	13.542	9.50757	6.12755	2.68314	5.1247	1.88661	305.492	276.485	166.669	33.1403	29.3123	30.2714
9.92	0.068264	0.048667	0.026512	25.63	23.9337	24.8735	3.10621	3.33574	2.79429	4.43973	9.1315	3.46044	10.4042	3.24881	3.77173	208.544	187.846	140.836	29.7808	30.1336	27.8615
10.08	0.071057	0.049559	0.026643	23.4269	22.8598	25.324	3.07268	3.68639	2.91572	8.21895	15.9624	3.85282	1.28409	2.02013	7.71557	287.933	196.844	128.798	32.506	38.1707	25.9521
10.24	0.073417	0.051593	0.027811	24.7773	21.8063	24.6364	2.92952	3.54517	3.01212	4.77716	22.181	5.34783	4.12536	0.644478	3.91141	245.329	261.178	218.791	34.3969	34.009	29.2733
10.4	0.073934	0.052477	0.027049	20.693	23.344	24.805	3.77553	3.60108	2.52948	34.8916	13.4128	2.65966	1.13763	3.24284	2.94597	262.11	243.113	131.201	37.3969	30.0368	28.9206
10.56	0.07789	0.053691	0.02828	24.5071	23.1707	24.8168	3.0992	3.55178	2.89294	6.35085	13.093	4.37259	3.51624	2.82964	4.38884	202.261	293.573	139.546	29.872	34.4701	29.0002
10.72	0.080871	0.054892	0.028319	22.9513	24.7112	21.9885	4.07721	3.24191	3.64406	17.6837	5.89083	20.8753	3.69573	5.84573	0.869459	271.689	265.199	162.154	31.9001	26.9801	32.5327
10.88	0.081255	0.056859	0.02843	23.3253	20.0734	25.0022	3.19423	4.16195	3.03976	9.39739	42.161	4.40085	1.84888	0.715964	5.65728	246.747	228.392	155.15	33.5768	25.9831	28.8012
11.04	0.085256	0.057833	0.028884	22.4115	24.7254	23.8072	4.02433	2.61867	2.83377	19.9408	3.45355	5.43197	2.68193	2.85305	2.01744	228.725	125.32	214.374	31.6132	32.3535	26.9938
11.2	0.087804	0.059899	0.029711	22.225	24.478	24.5014	3.79546	3.29331	2.77797	18.7974	6.94417	4.17625	1.11622	4.94971	2.98774	222.726	225.636	223.673	35.3392	36.2236	29.4778
11.36	0.09176	0.061509	0.030083	23.0978	24.7294	26.1399	3.96906	3.06173	2.75873	15.3294	4.84826	1.974	4.82756	5.26726	14.7512	267.513	257.023	136.623	28.7633	29.0672	28.0775
11.52	0.09459	0.063289	0.030812	24.0555	23.1449	24.8074	3.84082	3.46279	3.06059	10.6943	12.5018	4.89821	6.93004	1.95126	5.64415	325.757	164.777	156.409	30.3266	31.7925	26.5813
11.68	0.097959	0.064597	0.030939	23.8002	24.1631	24.7464	3.77491	3.35111	2.90538	10.634	8.16067	4.48985	4.49947	4.34247	4.25834	290.113	214.783	142.169	31.4941	30.8734	26.5136
11.84	0.10038	0.068276	0.031392	23.5275	23.5377	25.9153	2.95966	3.64382	2.4926	7.29436	12.4363	1.83007	1.40618	3.03533	8.27928	221.688	190.065	149.026	30.3226	36.9677	30.6995
12	0.10575	0.071267	0.032691
12.16	0.11157	0.073757	0.032605
12.32	0.11485	0.075634	0.033754
12.48	0.11934	0.078957	0.034645
12.64	0.12564	0.082211	0.035537
12.8	0.13107	0.085944	0.03609
12.96	0.13747	0.089836	0.037529
13.12	0.14194	0.093591	0.037909
13.28	0.1502	0.096856	0.039308
13.44	0.15568	0.10181	0.040718
13.6	0.16388	0.10768	0.041855
13.76	0.16998	0.1098	0.043545
13.92	0.17863	0.11567	0.044724
14.08	0.18595	0.12175	0.0465
14.24	0.19295	0.12813	0.047996
14.4	0.20277	0.13439	0.050813
14.56	0.21248	0.14189	0.05213
14.72	0.22057	0.14651	0.054156
14.88	0.23072	0.15644	0.056028
15.04	0.24005	0.16441	0.059246
15.2	0.25147	0.17363	0.061915
15.36	0.26158	0.18367	0.064394
15.52	0.27362	0.19116	0.067123
15.68	0.28351	0.20144	0.070545
15.84	0.29743	0.21167	0.074056
16	0.30745	0.22281	0.078312
16.16	0.32081	0.23221	0.082161
16.32	0.33351	0.24654	0.086473
16.48	0.34757	0.25906	0.09187
16.64	0.36022	0.27162	0.097063
16.8	0.37422	0.28667	0.1033
16.96	0.38908	0.30277	0.10843
17.12	0.40485	0.31445	0.11569
17.28	0.42076	0.32982	0.12236
17.44	0.43464	0.34773	0.12976
17.6	0.45003	0.36716	0.13807
17.76	0.47	0.38594	0.14687
17.92	0.48505	0.40255	0.15786
18.08	0.50522	0.42231	0.16678
18.24	0.5242	0.44463	0.17869
18.4	0.54327	0.46377	0.19152
18.56	0.56354	0.48481	0.20359
18.72	0.58555	0.50803	0.21785
18.88	0.60812	0.53206	0.2331
19.04	0.63017	0.56133	0.25
19.2	0.6536	0.58272	0.26755
19.36	0.67659	0.61447	0.28796
19.52	0.70556	0.6434	0.30817
19.68	0.73361	0.67159	0.33243
19.84	0.76005	0.70418	0.35728
20	0.78951	0.73202	0.38291
20.16	0.81851	0.77076	0.41414
20.32	0.85289	0.80655	0.44201
20.48	0.88929	0.8435	0.47906
20.64	0.92778	0.8841	0.51482
20.8	0.9626	0.92152	0.55504
20.96	1.0017	0.9634	0.5965
21.12	1.0457	1.0086	0.64275
21.28	1.0928	1.0535	0.69132
21.44	1.1318	1.1063	0.74152
21.6	1.178	1.1554	0.80164
21.76	1.2288	1.2114	0.85968
21.92	1.2767	1.2599	0.91999
22.08	1.3305	1.3206	0.98561
22.24	1.3804	1.3753	1.0592
22.4	1.4331	1.4409	1.1348
22.56	1.4884	1.5025	1.2147
22.72	1.5356	1.5576	1.2935
22.88	1.593	1.62	1.3796
23.04	1.6469	1.6823	1.4687
23.2	1.6942	1.7485	1.561
23.36	1.7487	1.8107	1.6605
23.52	1.7978	1.8749	1.7532
23.68	1.8484	1.9281	1.8559
23.84	1.8875	1.9844	1.9566
24	1.9272	2.0336	2.0532
24.16	1.962	2.0806	2.1546
24.32	1.9979	2.1264	2.2474
24.48	2.0181	2.1579	2.3367
24.64	2.0265	2.1892	2.4245
24.8	2.0441	2.2006	2.494
24.96	2.0491	2.2161	2.5594
25.12	2.0376	2.213	2.6226
25.28	2.0211	2.2001	2.6658
25.44	1.9961	2.1832	2.6957
25.6	1.9675	2.1505	2.7104
25.76	1.9207	2.1123	2.7123
25.92	1.8721	2.057	2.6916
26.08	1.8198	1.9927	2.6568
26.24	1.7481	1.9243	2.6064
26.4	1.6757	1.8477	2.5485
26.56	1.5988	1.754	2.4608
26.72	1.5152	1.6626	2.3711
26.88	1.4307	1.5669	2.2645
27.04	1.3399	1.4589	2.1462
27.2	1.2478	1.3556	2.0228
27.36	1.1558	1.2631	1.8921
27.52	1.0682	1.1528	1.7522
27.68	0.97499	1.056	1.6169
27.84	0.88844	0.95457	1.4785
28	0.80557	0.86013	1.3436
28.16	0.72318	0.77268	1.2112
28.32	0.64823	0.68953	1.0855
28.48	0.57566	0.60947	0.96261
28.64	0.51055	0.5349	0.84934
28.8	0.4485	0.47014	0.74424
28.96	0.39155	0.40768	0.6493
29.12	0.34309	0.35716	0.56064
29.28	0.29559	0.30782	0.47974
29.44	0.25146	0.26394	0.40846
29.6	0.21887	0.22569	0.34661
29.76	0.18497	0.19202	0.29078
29.92	0.15764	0.16296	0.24596
30.08	0.13447	0.13699	0.20411
30.24	0.11249	0.11595	0.16642
30.4	0.09468	0.096821	0.13677
30.56	0.077814	0.080764	0.11148
30.72	0.066516	0.066972	0.091257
30.88	0.054386	0.056316	0.074124
31.04	0.045359	0.046866	0.058052
31.2	0.037689	0.039906	0.046651
31.36	0.030502	0.03405	0.036621
31.52	0.025173	0.027922	0.0293
31.68	0.020406	0.023932	0.023082
31.84	0.016748	0.02013	0.017973
32	0.013382	0.017476	0.014288
32.16	0.011142	0.015142	0.011315
32.32	0.0090621	0.013138	0.0087819
32.48	0.0073787	0.011088	0.0068945
32.64	0.0055291	0.0098991	0.0053676
32.8	0.0047162	0.0084999	0.0041428
32.96	0.0036989	0.0073684	0.0034885
33.12	0.0029646	0.0068193	0.0026946
33.28	0.002377	0.0054837	0.0021496
33.44	0.0019105	0.004811	0.0018029
33.6	0.0015563	0.0042492	0.0016051
33.76	0.0012128	0.003336	0.0013417
33.92	0.00086158	0.0028263	0.0010581
34.08	0.00073304	0.0022851	0.00099918
34.24	0.00068851	0.0018614	0.00075363
34.4	0.00046203	0.0015035	0.00065324
34.56	0.00043583	0.0011543	0.00061924
34.72	0.00030031	0.00091702	0.00048576
34.88	0.000286	0.0005509	0.00042607
35.04	0.00020017	0.0004143	0.00042116
35.2	0.00016151	0.00031718	0.00034407
35.36	0.0001466	0.00026593	0.00029682
35.52	9.99e-05	0.00019064	0.00023785
35.68	8.45e-05	0.0001221	0.00019274
35.84	6.04e-05	6.93e-05	0.00016384
36	4.67e-05	8.57e-05	0.00011042
36.16	4.89e-05	2.41e-05	0.0001033
36.32	3.99e-05	3.49e-05	8.88e-05
36.48	2.88e-05	2.29e-05	4.41e-05
36.64	3.5e-05	1.94e-05	5.38e-05
36.8	2.98e-05	7.38e-06	3.07e-05
36.96	1.05e-05	1.59e-05	1.91e-05
37.12	1.83e-05	1.28e-05	1.88e-05
37.28	3.76e-05	0	1.28e-05
37.44	2.12e-05	1.76e-05	6.39e-06
37.6	2.98e-05	2.92e-06	6.92e-06
37.76	1.69e-05	0	3.45e-06
37.92	8.13e-06	8.79e-06	0
38.08	1.88e-05	0	3.46e-06
38.24	0	2.92e-06	1.13e-05
38.4	5.54e-06	0	0
38.56	1.34e-05	0	7.9e-06
38.72	1.34e-05	0	0
38.88	1.11e-05	0	0
39.04	2.77e-05	0	0
39.2	1.66e-05	0	0
39.36	4.43e-05	0	0
39.52	0	0	0
39.68	0	0	0
39.84	0	0	0
40	0	0	0

## Sheet: Fig. 5 & S Table 8
5a - Calcium (mmol/l)				5b - Phosphate (mmol/l)				5c - 25-OH-D (µg/l)				5d - PTH (ng/l)				5e - ALP (U/l)				5f - Bone ALP (µg/l)				5g - Osteocalcin (µg/l)				5h - DPD/Creatinine (nmol/mmol)
Pre	30d	100d	1y	Pre	30d	100d	1y	Pre	30d	100d	1y	Pre	30d	100d	1y	Pre	30d	100d	1y	Pre	30d	100d	1y	Pre	30d	100d	1y	Pre	30d	100d	1y
2.03	2.15	2.29	2.16	0.81	1.14	1.16	0.86	8.6	27	11.5	30.3	102.7	31.9	36	61.2	51	81	64	150	0.4	14.3	28.3	85.5	16.5	13.9	40	25.6	18	22	29	17
1.91	1.93	2.14	1.86	1.34	1.03	1.38	1.16	8	4.2	5.8	35.6	121.7	19.3	64	39.1	69	131	276	587	18.1	15.8	14.5	41.3	40.9	20.9	40	38.5	5	10	19	4
2	1.89	2.02	2.2	0.89	1.16	1.17	0.99	9.9	21.9	17.6	23.7	26	74.2	35.4	58.6	183	121	332	150	20.8	18.7	13.9	20.7	25.7	20.2	49.1	59.4	15	7	24	23
2.18	2.13	2.24	2.22	1.45	0.54	1.24	1.14	10.8	15.4	26.6	33.4	82.4	64.8	36	66.9	139	107	159	296	18	13.7	28.3	7.8	12.6	17.5	40.7	32.5	7	12	22	17
1.71	1.92	2.18	2.31	1.42	0.9	1.21	1.15	15	6.3	11.5	9.3	65.4	48.4	43.8	41	50	157	83	75	18.2	6.2	23.2	16.5	25.9	48	34.6	16.4	2	9	9	16
2.02	2.23	2.22	2.32	1.05	1.53	1.16	1.05	17.3	23.4	11.3	15.3	57.1	70.3	37	20.2	100	77	138	323	10.3	8	16.2	17.8	29.9	13.8	30.5	21.6	7	14	18	10
2.14	2.21	2.23	2.08	1.49	1.07	1.21	0.93	48.7	8.6	6.3	37	102.5	136.6	72.6	33.5	96	74	163	99	9.9	52.6	7	15.3	35.2	30	28	39.7	11	14	36	6
1.8	2.24	2.18	2.25	1.23	1.58	1.26	1.34	23.8	10.8	24.8	33.3	225	81.5	12.7	29	82	103	102	76	15.1	17.2	9	15.2	30.1	47.5	31.7	15.5	2	10	6	7
2.1	2.12	2.19	2.41	0.91	0.93	1.04	0.9	14.2	5.5	10.4	31	66.2	162.4	89	21.7	99	47	50	114	5	11.7	13	29.4	28.8	24.8	31.7	31.8	5	9	8	7
2.23	2.13	2.22	2.22	1.22	1.52	0.91	1.62	21.2	23.7	28.6	20	71.3	106.3	92	43.5	66	76	53	131	5.2	3	11.1	10.8	43.6	23.8	113	32.2	6	22	10	7
2.25	1.91	2.27	2.24	1.51	1.32	1	1.13	12	29.5	8.2	23.8	102.9	57.3	87.1	75.5	72	82	76	136	12.5	9.6	10.7	7.5	10	14.2	16.8	21.6	4	16	10	5
2.26	1.91	2.07	2.33	1.2	1.31	0.96	1.17	10.7	21	29.6	12.9	105.3	21.5	34.4	51.1	84	61	99	144	5.5	7.8	29.8	15.3	6.8	60.9	25.2	24.3	28	23	8	15
2.21	1.91	2.21	2.25	1.47	1.02	1.19	1.08	25.5	27.1	9.7	42.7	185.9	52	73.9	51	59	58	202	135	9.7	7.5	9.5	11	3.1	27.1	22.3	42.1	10	12	10	10
1.92	2.16	2.13	2.21	0.97	1.21	1.26	1.03	11.7	15.7	6.3	32.6	176.4	70.6	94.1	72.8	47	100	158	164	16.5	7.8	20.1	21.8	11.3	23.4	26.1	11.6	24	5	20	15
2.13	2.14	2.26	2.18	1.36	1.51	1.34	0.38	14.6	14.4	28.5	26.1	64.8	85.1	47.5	55.9	98	59	66	63	6.8	19.4	10	102	19.6	69.3	50.1	26.6	5	19	18	5
2.2	2.12	2.15	2.22	1.16	1.28	1.14	1.22	7.1	12.7	17.6	36.6	261.1	121.9	67.8	28	70	160	105	108	9.9	12	12.7	29.6	62.8	5.3	43.9	24.4	5	11	5	7
2.14	2.14	2.22	2.22	1.44	1.34	0.93	1.06	30.8	24.7	28.6	41.9	72	18.1	42.4	33.8	76	158	106	95	26.9	13.9	11.6	11.9	22.1	81.7	19.1	47.6	6	8	16	10
1.81	2.28	2.06	2.25	1.3	0.82	1.26	0.9	4.7	12.1	8	41.9	94.6	55.6	85.6	33.3	69	67	96	105	15.7	13.1	10	18.4	13.5	113	42.1	25.9	8	9	21	9
1.93	2.09	2.34	2.22	0.84	1.03	1.15	1.15	34.1	33.6	17.3	47.4	188.9	161.9	49	12.3	50	61	73	216	8.1	15.6	5.1	14.3	25.4	3.7	3.8	18.7	10	19	12
2.06	2.18	2.25	2.31	1.26	1.41	1.32	0.87	18.3	12.4	12.7	26.5	144.5	45	24.5	61.3	62	76	74	128	17.1	24.5	9.8	72.4	25.3	24.7	26.3	36.3	4	7	15
2.06	2.13	2.39	2.3	1.14	1.23	1.21	1.27	36.1	37.4	16.2	32	102.9	61.9	48	53	85	69	85	121	13.6	7	3.9	20.5	15.8	23.5	26.2	26.7	5	14	21
1.98	2.2	2.32	2.27	1.1	1.14	1.04	0.62	9.3	22.3	22	36.1	149.1	126.7	236.5	35.8	93	86	109	196	16.5	11.7	9.4	20	32.9	25.8	16.3	27.8	5	12	12
2.22	2.04	2.2	2.27	1.36	1.1	0.64	0.31	28.7	9.6	9.1	30.2	100	42.3	32.3	54.8	97	93	88	87	13.7	14.5	11.8	30	18.9	26.8	48.7	11.7	10		30
1.78	2.08	2.26	2.25	1.87	1.55	1.3	1	30	18.9	26.8	37.6	170.9	34.7	108.5	32.2	93	113	154	78	7.4	14	35.6	62.2	7.7	44.1	25.7		2		12
2.02	2.15	2.28	2.04	1.19	1.27	0.96		7.7	17.8	33.1	28.8	97.2	38.2	26.9		77	90	61	102	13.8	13.6	16.8		19.7	21.4	51.7		8		11
1.82	2.14	2.11	2.23	0.79	1.29	1.32		10	9.9	10.2	25.1	48.3	104.7	26.1		48	72	60	117	2.8	20.3	14.1		41.4	51.4	4.4		8
1.99	1.89	2.26	1.95	1.04	1.14	2.92		8.3	7.7	28.9	27.6	70	73.6	36.6		136	116	81	362	8	18.5	11.3		21.1	57.6	57.1		13
1.96	2.09	2.24	2.17	0.99	1.24	1.18		34	11.2	25.8	64.5	129.2	107.4	108.8		159	160	108	99	13.7	14.4	15.8		18.6	28.6	44.2		4
1.99	2.2	2.15	2.45	1.26	1.48			10.7	11.5	13.5	25.6	77.8	56.3	94.5		222	69	62	115	8.7	7.8	23.3		19.6	47.8	59		10
2.08	2.2	2.55	2.3	1.04	1.12			26.8	10.6	16.2	51.1	105		36		142	54	111	228	9.8		31.6		9		27.2		6
2.04	2.1	2.4	2.22	0.86	1.07			27	6.6	10.1	28.2	53.5		35		45	86	131	119	11.7		6.9		15		52.1		7
2.02	1.91	2.21	2.03	1.25	1.18			10.2	24.8	16.4	30.2	41.6		32.7		79	302	57	99	16		14.9		11.7		32.8		4
2.11	2.24	2.4	2.34	0.92	0.93			7.8	23.3	11.7	22.9	90.1		31.9		73	77	56	90	11.2		10.6		2.7		45.8		8
2.36	2.02	2.29	2.38	1.3	0.65			10.5	4.5	46.5	25.9	85.2		98.8		78	124	76	77	11.7				11				6
2.25	2.46	2.26	2.19	0.76	1.13			34.6	20.2	13.7	29.3	61.8		79.8		84	69	55	101	14.7				58.4				10
1.96	2.14	2.25	2.35	0.95	1.25			31.8	31.2	16.4	24.8	139.7		42.5		182	140	40	101	10.6				14.5
2.16	1.94	2.19	2.32	1.4	1.27			15	31.1	27.7	40.6	70.6		24.1		47	135	65	74	22.9				19.9
2.07	2.27	2.25	2.37	0.91	1.54			35.8	29.9	28.6	31.5	62.7				53	101	99	257	19.9				10.3
1.99	2.12	2.37	2.37	1	1.36			19.2	27.1	29.6	46.3	164.3				134	40	88	76	35.9				44.8
2.28	2.17	2.41	2.26	1.38	1.51			27.2	13.6	25.4	33.6	182.5				75	97	576	99					31.4
2.18	1.97	2.21	2.32	1.3	1.27			17.9	23.2	36.8	8.9	94.2				47	81	62	222					11.3
2.11	2.25	2.21	2.31	0.95	1.23			30.5	27.1	20	34.1	168.3				44	145	108	153					38.2
1.96	2.2	2.07	2.44	1.19	1.58			7.4	15.8	20.2	30.2	131.6				57	48	139	175					53.3
1.99	2.15	1.92	2.35	1.06	1.33			17.5	28.5	32.2	13.6					57	61	99	103					40.2
2.19	2.3	2.32	2.09	0.96	1.41			8.7	32.6	21.6	15.2					91	90	100	69
2.17	2.15	2.38	2.17	1.13	1.42			14	12.9	26.9	25.1					270	63	496	281
2.01	2.07	2.19	2.25	0.73	1.1			19.4	12	28.9	23.5					48	72	70	121
2.13	2.16	2.25	2.42	1.32	1.04			19.4	15.6	41.3	48.3					67	71	155	272
2.07	2.19	2.21	2.41	1.09	0.85			21.2	24.8	29.8	22.8					60	103	82	268
2.07	2.08	2.18	2.52	1.02				10.3	12.6	23.4	27.1					54	103	75	555
2.16	2.31	1.65	2.28	1.06				26	22.2	39.3	21.8					86	138	67	107
2.14	2.23	2.17	2.07	1.3				5.6	16.3	26.7	34.6					76	86	199	87
2.1	2.21	2.38	2.47	1.33				38.3	25.5	15.4	54.5					69	88	278	80
2.14	2.29	2.15	2.35	1.33				17	15.7	27	40.5					98	76	42	78
2.09	2.15	2.28	2.62	1.24				12.6	24	35.2	48.4					197	351	74	321
2.07	2.1	2.03	2.39	1.09				19.4	23.5	20	43.2					77	142	92	105
2.29	2.27	2.25	2.39	1.47				16.5	17.3	42.1	28.9					59	313	45	72
1.99	2.35	2.1	2.1	1.15				17.2	20.4	39.2	26.8					63	74	74	202
2.15	2.22	2.36	2.16	1.02				5.4	17.4	16.2	27.6					307	251	96	88
2.06	2.15	2.39	2.16	1.27				6.3		38.7	36					86	59	40	148
2.32	1.97	2.32	2.36	1.45				29.4		29.4	31.8					106	86	51	313
2.22	2.19	2.3	2.25	1.27				6		34.3	41.5					73	158	161	294
2.14	2.1	2.21	2.35	1.26				6.6		23.1	26.8					72	80	73	260
2.15	2.49	2.08	2.32	1.32				45.9			25.8					114	58	69	93
2.24	2.22	2.17	2.24	1.24				12			32.2					73	86	43	93
2.22	2.22	2.13	2.3	1.05				30.2			38.8					54	94	88	153
2.18	2.3	2.33	2.23	1.12				8.4			39.5					80	87	121	109
2.13	1.95	2.36	2.29	1.21				19.4			27					52	98	125	203
2.1	2.23	2.3	2.18	1.26				9			40.3					95	48	183	78
2.2	2.14	2.19	2.26	1.4				7.9			47.7					99	88	58	191
2.13	2.17	2.29	2.52	1.01				22.5			25.8					44	50	136	78
2.14	2.11	2.32	2.25	1				20.9			31.8					74	102	221	76
2.13	2.07	2.33	2.36	1.26				8.2			34.6					88	392	50	56
2.02	2	2.22	2.3	1.09				25.4			25.6					81	297	212	50
2.01	2.1	2.22	2.37	1.13				25.2			35.2					69	113	104	90
2.08	2.07	2.31	2.48	0.96				15.8			31.3					140	86	70	70
2.16	2.22	2.32	2.33	1.36				18.3			40.3					105	67	67	188
2.16	2.25	2.3	2.5	1.04				22.6								191	97	58	60
1.85	2.2	2.29	2.59	0.96				11								157	56	70	128
2.13	2.26	2.14	1.82	1.28				8.5								86	202	38	175
2.01	2	2.46	2.24	1.04				9.9								67	73	153	567
2.14	2.11	2.44	2.37	1.63				10.5								72	57	49	79
2.03	2.29	2.31	2.38	0.98				13.8								65	87	76	278
2.16	2.38	2.35	2.35	1.17				9.5								112	92	400	107
2.29	2.28	2.08	2.39	1.45				32.7								86	136	65	157
2.12	1.99	2.53	2.53	1.44				7.3								50	45	112	143
2.16	2.41	2.35	2.8	1.27				20.7								46	186	92	522
2.15	2.15	2.37	2.35	1.7				14.3								66	120	105	89
2.18	2.11	2.53	2.46	1.09				35.4								123	38	59	187
2.39	2.01	2.42	2.33	1.47				11.3								41	126	504	302
2.41	2.35	2.27	2.43	1.5				7.7								322	77	51	300
2.24	2.37	2.38	2.39	1.09				28								113	67	58	126
2.37	2.56	2.4	2.47	1.31				33.7								54	60	63
2.21	2.39	2.5	2.4	1.63				8.7								263	412	103
2.52	1.94	2.18		0.7				15								91	70	100
2.43	2.3	2.27		1.21				11.1								84	104	79
2.44	2.36	2.64		1.54												62	90	455
2.24	2.34	2.33		0.78												140	308	102
2.38	2.17	2.38		1.2												124	77	79
2.24	2.52	2.29		1.28												91	79	346
2.38	2.5	2.14		0.82												117	112	107
2.32	2.31	2.27		1.2												106	130	82
2.25	2.33	2.43		1.04												105	109	128
2.4	2.49	2.35		1.33												37	92	95
2.06	2.59	2.43		1.29												132	102	50
2.17	2.25	2.27		1.38												103	119	74
2.36	2.27	2.09		1.19												90	114	183
2.58	2.26	2.45		1.28												102	236	117
2.31	2.2	2.49		1.34												110	103	83
2.43	2.21	2.48		0.97												113	93	88
2.29	2.41	2.52		1.38												85	130	79
2.44	2.11	2.48		1.43												73	88
2.22	2.36			1.19												129	71
2.46	2.31															72	102
2.3	2.02															89	106
2.35	2.5															90	108
2.38	2.46															94	107
1.79	2.27															59	131
2.18	2.52															77	68
2.4	2.49															131
2.18																110
2.43																94
2.44																90

## Sheet: Fig. 6
6a - MF grade vs. aBMD (g/cm2)			6b - MF grade vs. Tt.vBMD (mg HA/cm3)			6c - Fb.Ar/Ma.Ar (%) vs. aBMD (g/cm2)			6d - Fb.Ar/Ma.Ar (%) vs. vBMD (mg HA/cm3)
MF grade	Spinal aBMD	Femoral aBMD	MF grade	Radial Tt.BMD	Tibial Tt.BMD	Fb.Ar/Ma.Ar	Spinal aBMD	Femoral aBMD	Fb.Ar/Ma.Ar	Radial Tt.BMD	Tibial Tt.BMD
0	1.13	0.842	0	270.1	289.5	27.9	1.31	1.01	27.9	297.8	251.9
0	1.239	1.02	0	277.1	283	0.6	1.176	1.016	0.6	277.1	283
0	1.176	1.016	0	297.9	317.3	0.6	1.014	0.975	29.2	285.2	228.3
0	1.014	0.975	0	399.3	396.8	29.2	1.335	0.836	89.1	338	311.5
0	1.416	1.111	0	296.5	242.1	89.1	1.6	1.463	0	331.4	311.7
0	1.152	0.995	0	321	276.7	0	1.531	1.357	1.7	297.9	317.3
0	1.259	1.091	0	275.3	290.4	1.7	1.416	1.111	95.9	399	385.7
0	0.972	0.988	0	178.9	206.7	95.9	1.712	1.631	77	403.1	397.6
0	1.413	1.128	0	301.3	275.7	77	1.697	1.693	69.7	365.8	342.5
0	1.001	0.783	0	268.7	240.9	69.7	1.237	1.048	88.6	275.1	218.8
0	0.752	0.764	0	274.6	259.9	88.6	1.414	1.112	80.1	304.3	330
0	0.743	0.769	1	422.5	354	80.1	1.8	1.425	86.3	212.2	214.5
0	0.794	0.802	1	305.8	314.9	86.3	1.502	1.549	87.9	406.7	406
0	0.814	0.799	1	281.4	277.5	87.9	1.241	1.536	30.2	357.8	385.2
0	1.095	0.871	1	198.6	224.2	30.2	1.876	1.649	91.1	402.2	306.9
0	1.12	0.874	1	291.4	287	91.1	1.014	1.045	95.4	431.6	427.3
0	1.314	0.916	1	411.4	355.3	95.4	1.29	1.279	44.8	279.1	187.3
0	1.321	0.915	1	446.9	378.6	44.8	1.876	1.349	82.9	444.3	323.7
0	1.141	1.036	1	337.1	266.9	82.9	1.495	1.527	66.5	296.5	242.1
0	-	0.942	1	225.5	239.3	66.5	0.972	0.988	85.6	292.9	307
0	0.968	0.837	2	297.8	251.9	85.6	1.367	1.585	69.1	313.8	287.5
1	1.178	1.096	2	302.6	204.5	69.1	1.565	1.446	27.5	300.4	236.4
1	1.201	0.96	2	304.3	274.1	27.5	1.275	0.819	34.6	257.6	254
1	1.488	1.028	2	272.8	288.8	88	1.381	1.317	86.3	344.9	356.3
1	1.002	0.891	2	357.8	385.2	34.6	1.662	1.392	50	406.2	393.6
1	1.452	1.165	2	171.5	203.8	86.3	1.307	1.39	56.3	334.5	311.3
1	1.515	1.027	2	300.4	236.4	50	1.093	1.097	94.6	398.5	356.3
1	1.777	1.515	2	257.4	277.6	56.3	1.563	1.499	92.7	252.1	284.9
1	1.794	1.146	2	344.9	356.3	94.6	1.597	1.604	12.2	411.4	355.3
1	1.373	1.029	2	229.8	178.9	88.2	0.985	0.934	2.6	337.1	266.9
1	1.395	0.969	2	264.2	165.4	92.7	1.284	1.3
2	1.31	1.01	2	216.7	202.5	89.2	1.515	1.027
2	1.166	0.995	2	256.5	264	12.2	1.777	1.515
2	1.364	1.298	2	225.1	282.1	99.2	1.159	1.092
2	1.481	1.244	3	285.2	228.3	2.6	1.373	1.029
2	1.876	1.649	3	338	311.5
2	1.148	0.898	3	331.4	311.7
2	1.275	0.819	3	340.2	301.3
2	1.381	1.317	3	399	385.7
2	1.117	0.953	3	403.1	397.6
2	1.307	1.39	3	202.5	167.2
2	1.601	0.88	3	303.1	308.6
2	1.575	1.044	3	365.8	342.5
2	1.212	1.072	3	351	209.7
2	0.985	0.934	3	354.4	242
2	1.247	1.201	3	275.1	218.8
2	1.297	1.151	3	212.8	196.1
2	1.719	1.569	3	304.3	330
3	1.335	0.836	3	357.2	252.9
3	1.459	1.543	3	212.2	214.5
3	1.6	1.463	3	406.7	406
3	1.531	1.357	3	402.2	306.9
3	1.423	1.121	3	431.6	427.3
3	1.712	1.631	3	301.3	252.2
3	1.697	1.693	3	279.1	187.3
3	1.399	1.182	3	444.3	323.7
3	1.065	1.115	3	292.9	307
3	1.237	1.048	3	313.8	287.5
3	1.313	1.297	3	266.2	283
3	1.064	1.049	3	232.1	248.6
3	1.262	1.018	3	257.6	254
3	1.414	1.112	3	389.7	374.1
3	1.073	0.933	3	406.2	393.6
3	1.8	1.425	3	293.1	264.7
3	1.227	0.908	3	396.7	390.7
3	1.502	1.549	3	250.6	170.5
3	1.241	1.536	3	370	246.5
3	1.014	1.045	3	166	218.3
3	1.29	1.279	3	320.3	239.6
3	1.461	0.95	3	268.9	299.9
3	1.876	1.349	3	274.4	301.1
3	1.495	1.527	3	214.9	234.6
3	1.094	1.081	3	334.5	311.3
3	1.367	1.585	3	398.5	356.3
3	1.565	1.446	3	438.3	298.6
3	1.343	1.118	3	252.1	284.9
3	1.415	1.038	3	274.5	249.8
3	1.425	1.061	3	329	328.4
3	1.662	1.392	3	248.9	318.9
3	1.143	1.039	3	334.9	325.5
3	1.093	1.097
3	1.411	1.064
3	1.422	1.692
3	1.48	0.93
3	1.288	1.292
3	1.207	0.97
3	1.403	1.356
3	1.496	1.651
3	1.34	1.465
3	1.282	1.004
3	1.563	1.499
3	1.597	1.604
3	1.097	1.318
3	1.284	1.3
3	1.138	1.343
3	0.969	1.034
3	1.159	1.092
3	1.706	1.499
3	1.75	1.616
3	1.702	1.131
3	1.107	1.099

## Sheet: S-Fig. 1
ED1a - Time after allo-HSCT (days) vs. Change in spinal aBMD (%)		ED1b - Time after allo-HSCT (days) vs. Change in femoral aBMD (%)
Time after allo-HSCT	Change in spinal aBMD	Time after allo-HSCT	Change in femoral aBMD
97	-1.8	97	-2.9
101	7.5	101	-7.4
102	6.1	102	-5.1
178	-10.4	178	-11.3
189	-11.2	189	-8.6
361	-2.6	361	-12.8
376	-5.3	376	-20.4
378	-12.8	378	-20.8
383	-21.4	383	-30.8
390	-11.1	390	-23.4
424	1.5	424	-29
451	-10.3	451	-15.5
462	-5.8	462	-16.3
515	-11.2	515	-13.5

## Sheet: S-Fig. 2
ED3a - Spinal T-score		ED3a - Femoral T-score		ED3b - Spinal T-score		ED3b - Femoral T-score
Pre	Post	Pre	Post	Pre	Post	Pre	Post
0.9	-1	0.1	-0.8	1.8	-2.6	1.5	-2.4
0.8	-0.5	-2	-0.7	-1	-1.7	0.4	-0.1
2.1	-0.4	4.5	1	1.8	-1.3	0.9	-2.1
2.9	-0.2	2.9	0.1	4.6	-0.6	2.6	-1.9
3.8	-0.3	4.2	0	2.7	-0.9	4.6	-2.8
3.7	-0.2	4.6	-0.6	5.5	-0.6	4.3	-1.5
-1	0.3	1	0	-0.7	0.2	0.7	0.9
0.1	1.7	-0.3	2.5	1.2	0.6	3.8	1.8
1.4	1.7	2.5	0.2	2.9	1.3	2.7	3.9
0.4	1.7	1.6	-1.5	1.4	1.6	1	-0.8
0.5	1.8	0.1	-0.6	1.7	1.6	2.6	0.2
-1	1.8	-0.6	-2.1	3.7	2	2.3	0.5
0.1	3.2	-1.4	-1.9	-0.2	1.9	-1	0.6
2.2	4.3	1.2	3.7	2	2	5.8	-0.5
0.3	4.6	3.4	3.3	2.3		-0.6
-1.4	4.8	0.4	0.4	0.9		2.4
0.6		1.5		0.2		-0.3
1.8		-1.1		-1.5		-0.9
5.8		2.9		2.6		5.4
2.3		3.4		0.3		0.6
0.8		-1.5		0.9		0
-0.6		-0.4		1.9		0.6
-0.5		-0.4		-1		1.8
0.7		2.3		0.9		2.5
-0.7		0.8		-0.2		0.8
1.9		0.5		0.8		0.5
3.5		-1
2.7		-0.4
1.9		3
3.2		4.2
3.1		4
-1.6		-0.6
-0.7		1.9
-2.1		-0.4
2.5		-0.5
4		3.1
4.4		4
4.3		1.1
-0.9		0.1
1.5		-0.9

## Sheet: S-Fig. 3
ED2b - N.Ob/B.Pm (1/mm)			ED2c - Ob.S/BS (%)			ED2d - N.Oc/B.Pm (1/mm)			ED2e - Oc.S/BS (%)
Pre	Post	Ctrl	Pre	Post	Ctrl	Pre	Post	Ctrl	Pre	Post	Ctrl
4.4	1.39	0.33	5.68	2.12	0.61	1.01	0.24	0.11	2.43	0.81	0.29
3.81	1.27	0.3	5.57	3.2	0.58	1.08	0.42	0	3.5	1.52	0
1.27	1.1	0.12	2.2	3.1	0.25	0.72	0.32	0.12	2.36	1.47	0.44
7.41	2.68	0.23	8.32	4.42	0.65	0	0.53	0	0	1.88	0
5.54	2.49	0.24	10.86	6.6	0.46	0.69	0.49	0	4.68	2.14	0
4.04	7.05	0	6.69	8.96	0	0.23	0.41	0	0.86	0.81	0
5.25	5.71	0.36	6.92	9.04	0.64	0	0.61	0.12	0	1.72	0.49
7.8	7.01	0.34	13.14	9.11	0.71	0	0.43	0	0	0.73	0
1.22	3.79	0	5.79	3.85	0	0.24	1.03	0	2.5	2.38	0
0.6	4.41	0.25	1.68	5.03	0.53	0.2	0.26	0.12	0.69	0.66	0.72
0.79	1.27	0.13	2.34	2.5	0.32	0.19	0.28	0	1.29	1.03	0
1.77	3.5	0.34	6.6	6.92	0.56	0	0.75	0.11	0	0.91	0.38
0.41	1.25	0.38	0.79	1.4	0.54	0.2	0.31	0.09	0.81	1.76	0.21
1.16	1.51	0.32	2.78	3.64	0.62	0.19	0.4	0.1	1.21	2.38	0.43
3.14	0.88	0.81	6.45	1.85	1.54	0.21	0.22	0.13	1.91	1.64	0.57
2.03	0.62	0.21	4.46	1.81	0.39	0.43	0.2	0	0.55	0.91	0
0.36	1.77	0.98	0.62	5.31	1.79	0.18	0.5	0.19	0.69	2.62	1.08
1.09	0	1.08	2.27	0	2.35	0	0	0.12	0	0	0.92
3.42	0.39	0.59	9.31	0.64	1.42	0.13	0.09	0.15	1.46	0.49	0.62
0.82	0.57	0.43	1.42	1.28	0.94	0.16	0.14	0.13	0.72	0.59	0.67

## Sheet: S-Tables 2-3
Group	Sex	Age (years)	Weight (kg)	Height (m)	BMI (kg/m2)	Femoral aBMD (g/cm2)	Femoral T-score	Femoral Z-score	Spinal aBMD (g/cm2)	Spinal T-score	Spinal Z-score	Lowest T-score	BMD group
MF	F	42	50	1.61	19.2894	1.01	0.1	0.6	1.31	0.9	1.4	-0.5	Normal
MF	M	66	81	1.8	25	0.836	-2	-1.3	1.335	0.8	1.2	-2	Ope
MF	F	54	73.5	1.8	22.6852	1.543	4.5	4.9	1.459	2.1	2.6	1.5	Normal
MF	M	74	102	1.82	30.7934	1.463	2.9	3.3	1.6	2.9	2.8	2	Normal
MF	M	43	72.5	1.75	23.6735	1.631	4.2	4.6	1.712	3.8	4.1	3.6	Normal
MF	M	67	88	1.78	27.7743	1.693	4.6	5.2	1.697	3.7	3.9	2.6	Normal
MF	F	72	57	1.61	21.9899	1.182	1.5	3.2	1.399	1.8	3.8	0.4	Normal
MF	F	72	50	1.68	17.7154	1.115	1	2.8	1.065	-1	1.2	-1.6	Ope
MF	M	53	94	1.82	28.3782	1.048	-0.3	-0.2	1.237	0.1	-0.2	-0.7	Normal
MF	F	55	91.1	1.63	34.2881	1.298	2.5	2.5	1.364	1.4	1.4	1.1	Normal
MF	M	64	96.9	1.86	28.009	1.297	1.6	1.9	1.313	0.4	0.2	0.2	Normal
MF	F	69	47.6	1.51	20.8763	1.049	0.4	2.2	1.064	-1	1.3	-1.2	Ope
MF	F	60	76	1.65	27.9155	1.018	0.1	0.8	1.262	0.5	1.4	-1.1	Ope
MF	F	54	66	1.7	22.8374	1.112	0.9	1.5	1.414	1.8	2.4	0.7	Normal
MF	F	57	64	1.62	24.3865	0.933	-0.6	0.2	1.073	-1	0	-1.6	Ope
MF	M	69	97.3	1.7	33.6678	1.425	2.6	3	1.8	4.6	4.4	0.8	Normal
MF	M	61	79	1.8	24.3827	0.908	-1.4	-0.8	1.227	0.1	0.4	-2.2	Ope
MF	F	59	66.5	1.7	23.0104	1.549	4.6	5.4	1.502	2.7	3.7	2.2	Normal
MF	M	67	102	1.78	32.1929	1.244	1.2	1.3	1.481	2.2	1.8	0.9	Normal
MF	M	58	83.3	1.77	26.5888	1.536	3.4	3.9	1.241	0.3	0.5	0.3	Normal
MF	M	56	101	1.78	31.8773	1.649	4.3	4.4	1.876	5.5	5	3.6	Normal
MF	F	52	57	1.6	22.2656	1.045	0.4	1.1	1.014	-1.4	-0.6	-1.6	Ope
MF	M	54	77	1.86	22.2569	1.279	1.5	2	1.29	0.6	0.9	0.2	Normal
MF	M	47	63	1.74	20.8086	0.95	-1.1	-0.3	1.461	1.8	2.5	-1.4	Ope
MF	F	50	70.6	1.77	22.535	1.349	2.9	3.2	1.876	5.8	6	2.5	Normal
MF	M	75	113	1.74	37.3233	1.527	3.4	3.8	1.495	2.3	2.2	2.1	Normal
MF	F	51	75.5	1.66	27.3988	1.081	0.7	0.8	1.094	-0.7	-0.6	-0.9	Normal
MF	M	55	81	1.77	25.8546	1.585	3.8	4.3	1.367	1.2	1.4	1	Normal
MF	M	56	71.1	1.84	21.0007	1.446	2.7	3.5	1.565	2.9	3.4	2.4	Normal
MF	F	74	62.7	1.58	25.1162	1.118	1	2.6	1.343	1.4	3.2	0.5	Normal
MF	F	53	51.6	1.64	19.185	0.819	-1.5	-0.6	1.275	0.8	1.9	-1.5	Ope
MF	F	57	62.5	1.64	23.2377	1.317	2.6	3.5	1.381	1.7	2.8	1.1	Normal
MF	M	62	66	1.81	20.1459	1.392	2.3	3.3	1.662	3.7	4.5	2.3	Normal
MF	M	55	78	1.82	23.5479	1.039	-0.4	0.1	1.143	-0.6	-0.4	-1.2	Ope
MF	F	63	61.5	1.69	21.5329	0.953	-0.4	0.7	1.117	-0.5	1.1	-1.3	Ope
MF	M	72	77	1.71	26.3329	1.39	2.3	3.2	1.307	0.7	1.3	-0.1	Normal
MF	F	57	70.3	1.51	30.832	1.097	0.8	1.4	1.093	-0.7	0.1	-1.1	Ope
MF	M	55	91	1.93	24.4302	0.96	-1	-0.8	1.201	-0.2	-0.3	-1	Normal
MF	F	59	77	1.68	27.2817	1.064	0.5	1.1	1.411	1.9	2.7	0.5	Normal
MF	F	49	94.3	1.76	30.4429	1.692	5.8	5.4	1.422	2	1.4	1.7	Normal
MF	F	46	61.6	1.74	20.3461	0.93	-0.6	-0.3	1.48	2.3	2.6	-0.6	Normal
MF	F	64	74	1.67	26.5338	1.292	2.4	3.3	1.288	0.9	2.1	0.8	Normal
MF	F	73	79	1.71	27.0169	0.88	-1	0.2	1.601	3.5	4.8	-1	Normal
MF	M	67	81	1.78	25.565	1.044	-0.4	0.4	1.575	2.7	3.1	-1.3	Ope
MF	F	65	86	1.78	27.143	0.97	-0.3	0.4	1.207	0.2	1.1	-0.7	Normal
MF	F	57	66	1.67	23.6652	1.356	3	3.7	1.403	1.9	2.8	0.7	Normal
MF	F	64	82	1.52	35.4917	0.891	-0.9	-0.2	1.002	-1.5	-0.5	-2	Ope
MF	F	52	63	1.71	21.5451	1.651	5.4	6	1.496	2.6	3.3	1.8	Normal
MF	F	62	70.4	1.67	25.2429	1.072	0.6	1.4	1.212	0.3	1.4	-0.7	Normal
MF	F	64	90	1.75	29.3878	1.004	0	0.5	1.282	0.9	1.5	-0.7	Normal
MF	M	75	85	1.78	26.8274	1.165	0.6	1.4	1.452	1.9	2.3	0	Normal
MF	F	53	74.2	1.81	22.6489	1.499	4.2	4.5	1.563	3.2	3.6	3	Normal
MF	M	49	74.3	1.79	23.189	1.604	4	4.5	1.597	3.1	3.4	2.6	Normal
MF	M	72	79.9	1.82	24.1215	1.318	1.8	2.8	1.097	-1	-0.4	-1.3	Ope
MF	F	75	70.5	1.69	24.684	0.934	-0.6	0.9	0.985	-1.6	-0.1	-2.3	Ope
MF	F	52	69.9	1.72	23.6276	1.3	2.5	2.9	1.284	0.9	1.3	0.7	Normal
MF	M	48	135	1.89	37.7929	1.343	1.9	1.8	1.138	-0.7	-1.3	-0.8	Normal
MF	M	61	75	1.64	27.8852	1.034	-0.4	0.3	0.969	-2.1	-1.6	-2.4	Ope
MF	M	66	78	1.77	24.8971	1.027	-0.5	0.3	1.515	2.5	2.9	-1.3	Ope
MF	F	67	90	1.65	33.0579	1.092	0.8	1.4	1.159	-0.2	0.6	-0.6	Normal
MF	M	60	76	1.72	25.6896	1.151	0.5	1.1	1.297	0.8	1.2	0	Normal
MF	M	51	108.4	1.95	28.5076	1.499	3.1	3.1	1.706	4	3.5	3.1	Normal
MF	M	71	103.3	1.88	29.227	1.616	4	4.4	1.75	4.4	4.2	3.1	Normal
MF	F	70	57.2	1.5	25.4222	1.131	1.1	2.7	1.702	4.3	6.3	0.5	Normal
MF	M	63	95.3	1.88	26.9636	1.099	0.1	0.4	1.107	-0.9	-1.1	-1	Normal
MF	M	67	78	1.7	26.9896	0.969	-0.9	-0.1	1.395	1.5	1.9	-1.4	Ope
Ctrl	M	66	67.5	1.76	21.8	0.905	-1.4	-0.4	1.047	-1.4	-0.6	-2	Ope
Ctrl	M	74	105.9	1.94	28.1	1.122	0.2	0.7	1.164	-0.5	-0.6	-0.9	Normal
Ctrl	M	67	64	1.63	24.2	1.01	-0.6	0.5	1.354	1.1	2.1	-2.4	Ope
Ctrl	M	75	80.5	1.7	27.8	0.865	-1.7	-0.8	1.241	0.2	0.7	-2.3	Ope
Ctrl	M	68	86	1.78	27.1	1.056	-0.3	0.4	1.111	-0.9	-0.7	-1.6	Ope
Ctrl	M	69	84.8	1.81	26	0.991	-0.8	-0.1	1.157	-0.5	-0.2	-0.9	Normal
Ctrl	M	65	71	1.78	22.4	0.979	-0.9	0	1.086	-1.1	-0.4	-1.7	Ope
Ctrl	M	65	105.2	1.73	35.1	1.132	0.3	0.6	1.666	3.7	3.4	-0.9	Normal
Ctrl	M	60	85.5	1.85	25.1	0.914	-1.4	-0.9	1.357	1.1	1.3	-1.5	Ope
Ctrl	M	72	65	1.73	21.8	0.975	-0.9	0.3	1.134	-0.7	0.3	-1.4	Ope
Ctrl	M	72	84.5	1.78	26.7	1.008	-0.6	0.1	1.326	0.9	1.2	-0.7	Normal
Ctrl	M	67	84	1.84	24.8	1.111	0.2	0.8	1.416	1.6	1.9	0.2	Normal
Ctrl	M	71	75.7	1.77	24.1	0.921	-1.3	-0.4	1.085	-1.1	-0.5	-1.4	Ope
Ctrl	M	67	105	1.83	31.4	1.244	1.2	1.5	1.467	2.1	1.8	-0.3	Normal
Ctrl	M	69	64	1.77	20.4	1.061	-0.2	0.9	1.253	0.3	1.3	-1	Normal
Ctrl	M	58	70	1.79	21.8	0.966	-1	-0.2	1.223	0	0.6	-1.8	Ope
Ctrl	M	75	73.1	1.78	23.1	0.922	-1.3	-0.2	1.102	-1	-0.2	-2.1	Ope
Ctrl	M	64	87.6	1.71	30	0.967	-0.9	-0.4	1.388	1.4	1.5	-1.7	Ope
Ctrl	M	70	90.2	1.78	28.5	1.185	0.7	1.3	1.509	2.2	2.3	0.4	Normal
Ctrl	M	58	79.5	1.78	25.2	1.037	-0.4	0.2	1.144	-0.7	-0.5	-1.2	Ope
Ctrl	M	54	91.2	1.89	25.6	1.176	0.7	0.9	1.504	2.4	2.2	-0.3	Normal
Ctrl	M	51	97.7	1.59	38.6	1.085	0	0	1.186	-0.3	-0.7	-1.1	Ope
Ctrl	M	50	109.9	1.94	29.3	1.137	0.4	0.3	1.292	0.6	0	0.1	Normal
Ctrl	M	53	92	1.73	30.9	1.107	0.1	0.3	1.223	0	-0.2	-0.5	Normal
Ctrl	M	52	93.4	1.91	25.7	1.014	-0.6	-0.5	1.205	-0.1	-0.4	-0.7	Normal
Ctrl	M	43	89.1	1.9	24.6	0.985	-0.8	-0.8	1.247	0.2	-0.1	-1	Normal
Ctrl	M	52	100.1	1.76	32.4	1.061	-0.2	-0.3	1.266	0.4	-0.1	-0.5	Normal
Ctrl	M	49	82.1	1.78	26	1.107	0.1	0.5	1.198	-0.2	-0.2	-0.6	Normal
Ctrl	M	53	80	1.77	25.5	0.98	-0.8	-0.4	1.218	0	0.1	-1.3	Ope
Ctrl	M	53	91.7	1.85	26.9	1.003	-0.7	-0.5	1.239	0.2	-0.1	-1.2	Ope
Ctrl	M	54	87.6	1.81	26.7	1.11	0.2	0.5	1.198	-0.2	-0.2	-0.6	Normal
Ctrl	M	50	111	1.86	32.1	1.251	1.2	1.2	1.239	0	-0.5	-0.1	Normal
Ctrl	F	63	65.4	1.56	26.9	0.933	-0.6	0.5	1.065	-1	0.5	-2.5	Opo
Ctrl	F	72	74.4	1.68	26.4	0.811	-1.6	-0.3	1.048	-1.1	0.3	-1.6	Ope
Ctrl	F	55	48.5	1.61	18.8	0.888	-0.9	0.1	1.06	-1	0.4	-1.5	Ope
Ctrl	F	59	68	1.73	22.8	0.952	-0.4	0.4	1.111	-0.6	0.5	-0.9	Normal
Ctrl	F	52	58.5	1.7	20.3	1.016	0.1	0.8	1.366	1.6	2.3	0	Normal
Ctrl	F	72	50.6	1.54	21.5	0.794	-1.7	0.1	1.05	-1.1	1.1	-1.9	Ope
Ctrl	F	54	60	1.66	21.8	1.015	0.1	0.9	1.358	1.5	2.4	0	Normal
Ctrl	F	57	78	1.73	26.2	0.955	-0.4	0	1.155	-0.2	0.3	-0.9	Normal
Ctrl	F	43	84	1.77	27	1.009	0.1	-0.3	1.244	0.5	-0.1	-0.1	Normal
Ctrl	F	60	64	1.78	20.2	0.81	-1.6	-0.7	1.027	-1.3	0	-1.9	Ope
Ctrl	F	52	64.2	1.69	22.5	0.854	-1.2	-0.7	1.005	-1.5	-0.8	-1.5	Ope
Ctrl	F	64	69	1.69	24.2	0.881	-1	0	0.982	-1.6	-0.3	-1.9	Ope
Ctrl	F	56	67.9	1.68	24.1	0.918	-0.7	-0.1	1.079	-0.8	0	-1.4	Ope
Ctrl	F	64	69.3	1.64	25.8	0.999	0	1	1.154	-0.2	1.2	-1.1	Ope
Ctrl	F	48	64	1.82	19.4	0.892	-0.9	-0.6	1.122	-0.5	-0.2	-1.1	Ope
Ctrl	F	59	60.7	1.69	21.2	0.818	-1.5	-0.6	1.004	-1.5	-0.2	-2.2	Ope
Ctrl	F	54	83.2	1.8	25.7	1.055	0.5	0.6	1.456	2.3	2.5	0.5	Normal
Ctrl	F	53	52.8	1.64	19.5	0.775	-1.9	-1	0.994	-1.5	-0.5	-2	Ope
Ctrl	F	75	67.6	1.55	28.1	0.791	-1.7	-0.2	1.278	0.8	2.5	-1.7	Ope
Ctrl	F	67	85	1.69	29.7	0.906	-0.8	-0.1	1.138	-0.4	0.6	-1.8	Ope
Ctrl	F	70	64	1.62	24.5	0.76	-2	-0.6	0.932	-2.1	-0.4	-2.5	Opo
Ctrl	F	53	108.4	1.78	34.1	1.165	1.4	1	1.418	2	1.5	1.1	Normal
Ctrl	F	61	67	1.62	25.5	0.83	-1.4	-0.5	1.118	-0.5	0.7	-1.6	Ope
Ctrl	F	65	68	1.66	24.7	0.756	-2	-1	1.081	-0.8	0.7	-2.3	Ope
Ctrl	F	62	75	1.76	24.2	0.863	-1.1	-0.4	1.061	-1	0.1	-2.1	Ope
Ctrl	F	64	80	1.71	27.4	0.86	-1.2	-0.5	1.141	-0.3	0.7	-1.9	Ope
Ctrl	F	53	56	1.65	20.7	0.865	-1.1	-0.3	1.157	-0.2	0.8	-1.6	Ope
Ctrl	F	42	58.4	1.71	20.1	0.881	-1	-0.7	1.195	0.1	0.3	-1.2	Ope
Ctrl	F	74	72.8	1.6	28.3	0.966	-0.3	1.1	1.077	-0.9	0.6	-2.3	Ope
Ctrl	F	55	73	1.66	26.7	0.868	-1.1	-0.7	1.126	-0.5	0.1	-1.3	Ope
Ctrl	F	53	82	1.65	30.1	1.073	0.6	0.7	1.396	1.8	1.9	0.6	Normal
Ctrl	F	58	58	1.68	20.6	0.84	-1.3	-0.4	1.089	-0.8	0.5	-1.4	Ope
Ctrl	F	68	74.3	1.65	27.4	0.91	-0.7	0.3	1.15	-0.2	1.1	-1.6	Ope
Ctrl	F	72	75	1.51	32.9	0.879	-1	0.2	1.006	-1.5	-0.1	-1.9	Ope

[truncated: 2 more sheets: S-Tables 4-6, S-Table 7]
